# Supplementary material for: Search of high-frequency variations of fundamental constants using spin-based quantum sensors
Source: Natl Sci Rev. 2025 Mar 8;12(4):nwaf085. doi: 10.1093/nsr/nwaf085 (PMC12012896; doi:10.1093/nsr/nwaf085)
Supplement: nwaf085_Supplemental_Files [file nwaf085_supplemental_files.zip]

Archive with 3 entries (3 files):
- Supplementary Data.pdf
- Supplementary Table 1.xlsx
- Supplementary Table 2.xlsx
