# Supplementary material for: Search of high-frequency variations of fundamental constants using spin-based quantum sensors
Source: Natl Sci Rev. 2025 Mar 8;12(4):nwaf085. doi: 10.1093/nsr/nwaf085 (PMC12012896; doi:10.1093/nsr/nwaf085)
Supplement: nwaf085_Supplemental_Files [file nwaf085_supplemental_files.zip › Supplementary Table 1.xlsx]

## Sheet: Sheet1
f (MHz)		alpha		me
110		5.57493e-06		9.75613e-06
120		9.01811e-06		1.57817e-05
130		6.92695e-06		1.21222e-05
140		7.80375e-06		1.36566e-05
150		8.64248e-06		1.51243e-05
160		1.05172e-05		1.84051e-05
170		8.54047e-06		1.49458e-05
180		1.54481e-05		2.70341e-05
190		1.53747e-05		2.69057e-05
200		2.06766e-05		3.6184e-05
210		2.12122e-05		3.71214e-05
220		1.3399e-05		2.34483e-05
230		1.19197e-05		2.08594e-05
240		1.52163e-05		2.66284e-05
250		1.48614e-05		2.60074e-05
265		2.23538e-05		3.91191e-05
280		2.0919e-05		3.66082e-05
293		2.23474e-05		3.9108e-05
307		3.49695e-05		6.11966e-05
323		1.9753e-05		3.45677e-05
339		1.69439e-05		2.96519e-05
356		2.98555e-05		5.22472e-05
373		1.92254e-05		3.36444e-05
392		3.10811e-05		5.43919e-05
412		2.99537e-05		5.2419e-05
432		5.48751e-05		9.60314e-05
454		4.06075e-05		7.10632e-05
476		3.75818e-05		6.57682e-05
500		3.079e-05		5.38824e-05
525		3.69182e-05		6.46069e-05
551		5.88222e-05		0.000102939
579		4.20376e-05		7.35658e-05
608		4.02062e-05		7.03608e-05
639		4.41204e-05		7.72106e-05
670		5.66798e-05		9.91896e-05
704		3.6464e-05		6.3812e-05
739		6.19766e-05		0.000108459
776		5.87788e-05		0.000102863
815		0.000118133		0.000206733
856		5.47404e-05		9.57957e-05
899		6.39219e-05		0.000111863
943		9.1789e-05		0.000160631
991		6.66242e-05		0.000116592
1040		6.70657e-05		0.000117365
1788		0.000115301		0.000201777
1837		0.0001235		0.000216125
1885		0.000183481		0.000321091
1929		0.000137158		0.000240027
1972		0.000126108		0.000220688
2013		0.000291557		0.000510224
2052		0.000155431		0.000272003
2087		0.000175027		0.000306298
2122		0.00010991		0.000192342
2156		0.00018239		0.000319183
2187		0.000151003		0.000264256
2218		0.000146673		0.000256678
2247		0.000163141		0.000285496
2277		0.000243082		0.000425394
2303		0.000161948		0.000283409
2328		0.000143358		0.000250877
2352		0.000185698		0.000324972
2374		0.00021234		0.000371595
2396		0.000304636		0.000533113
2416		0.000175651		0.000307389
2436		0.000193147		0.000338007
2455		0.000126537		0.00022144
2472		0.000207311		0.000362795
2489		0.000124405		0.000217709
2505		0.000153193		0.000268087
2521		0.00028716		0.00050253
2535		0.000193347		0.000338358
2548		0.000190363		0.000333135
2563		0.000216199		0.000378348
2578		0.000153251		0.000268189
2588		0.000164082		0.000287143
2598		0.00013464		0.000235621
2608		0.000158839		0.000277969
2618		0.000264446		0.00046278
2628		0.00027169		0.000475458
2648		0.000214274		0.00037498
2658		0.000228117		0.000399204
2668		0.000134035		0.000234562
2678		0.000176032		0.000308056
2688		0.000154873		0.000271028
2698		0.000150389		0.000263181
2708		0.000144294		0.000252514
2718		0.00020426		0.000357455
2728		0.000138258		0.000241952
2864		0.000281496		0.000492619
2935		0.000295492		0.000517111
3008		0.000294282		0.000514994
3081		0.000230849		0.000403986
3158		0.000215961		0.000377932
3236		0.000218015		0.000381527
3316		0.000247218		0.000432631
3397		0.000280886		0.000491551
3482		0.000252314		0.00044155
3567		0.000257276		0.000450233
3656		0.000291862		0.000510758
3746		0.00020082		0.000351436
3839		0.000319043		0.000558325
3933		0.000225014		0.000393775
4031		0.000257485		0.000450599
4129		0.000309553		0.000541718
4232		0.000384314		0.00067255
4336		0.000367619		0.000643333
4444		0.000252225		0.000441393
4553		0.000292575		0.000512006
4666		0.000469615		0.000821826
4780		0.000301679		0.000527937
4900		0.000364633		0.000638107
5019		0.000347729		0.000608526
5145		0.000411482		0.000720094
5270		0.000493093		0.000862913
5402		0.000403265		0.000705713
5534		0.000412607		0.000722063
5672		0.000413804		0.000724156
5811		0.000581183		0.00101707
5956		0.000486755		0.000851821
6101		0.000592286		0.0010365
6254		0.000496775		0.000869357
6406		0.000540957		0.000946674
6567		0.000514916		0.000901104
6727		0.000687505		0.00120313
6895		0.000385051		0.00067384
7063		0.000540189		0.000945331
7240		0.000711821		0.00124569
7416		0.000469072		0.000820877
7602		0.000575458		0.00100705
7787		0.000773252		0.00135319
7982		0.00076529		0.00133926
8176		0.000639238		0.00111867
8381		0.000769296		0.00134627
8585		0.000601956		0.00105342
8800		0.0008556		0.0014973
9014		0.000489079		0.000855889
9240		0.000789286		0.00138125
9465		0.000652675		0.00114218
9702		0.000965363		0.00168939
9938		0.000748711		0.00131024
10187		0.000956794		0.00167439
10435		0.00130412		0.00228221
10696		0.00155346		0.00271856
10957		0.000758831		0.00132796
11231		0.00109473		0.00191578
11508		0.000957376		0.00167541
11793		0.00103312		0.00180796
