# Supplementary material for: Search of high-frequency variations of fundamental constants using spin-based quantum sensors
Source: Natl Sci Rev. 2025 Mar 8;12(4):nwaf085. doi: 10.1093/nsr/nwaf085 (PMC12012896; doi:10.1093/nsr/nwaf085)
Supplement: nwaf085_Supplemental_Files [file nwaf085_supplemental_files.zip › Supplementary Table 2.xlsx]

## Sheet: Sheet1
f (MHz)		lambda_e		lambda_gamma
110		0.403449		0.230542
120		0.711956		0.406832
130		0.592436		0.338535
140		0.718766		0.410724
150		0.852876		0.487358
160		1.10708		0.632615
170		0.955185		0.54582
180		1.82938		1.04536
190		1.92183		1.09819
200		2.7206		1.55463
210		2.93064		1.67465
220		1.93933		1.10819
230		1.80363		1.03065
240		2.40257		1.37289
250		2.44431		1.39675
265		3.89721		2.22698
280		3.8535		2.202
293		4.30776		2.46158
307		7.06292		4.03595
323		4.19751		2.39858
339		3.77894		2.15939
356		6.99248		3.9957
373		4.71781		2.69589
392		8.01564		4.58037
412		8.11903		4.63945
432		15.5961		8.91204
454		12.1288		6.93076
476		11.769		6.72517
500		10.1283		5.78759
525		12.7514		7.28649
551		21.3231		12.1846
579		16.013		9.15029
608		16.0825		9.18998
639		18.548		10.5988
670		24.9839		14.2765
704		16.8886		9.65062
739		30.1321		17.2183
776		30.0081		17.1475
815		63.3411		36.1949
856		30.8275		17.6157
899		37.8065		21.6037
943		56.9454		32.5402
991		43.4372		24.8213
1040		45.887		26.2212
1788		135.631		77.5033
1837		149.256		85.2893
1885		227.54		130.023
1929		174.065		99.4656
1972		163.608		93.4903
2013		386.121		220.64
2052		209.831		119.904
2087		240.317		137.324
2122		153.44		87.68
2156		258.707		147.832
2187		217.266		124.152
2218		214.027		122.301
2247		241.169		137.811
2277		364.143		208.082
2303		245.372		140.213
2328		219.564		125.465
2352		287.344		164.197
2374		331.641		189.509
2396		480.203		274.402
2416		279.192		159.539
2436		309.543		176.882
2455		204.374		116.785
2472		337.154		192.659
2489		203.714		116.408
2505		252.466		144.266
2521		476.27		272.154
2535		322.457		184.261
2548		319.108		182.347
2563		364.551		208.315
2578		259.921		148.526
2588		279.371		159.641
2598		230.129		131.502
2608		272.535		155.734
2618		455.473		260.27
2628		469.738		268.422
2648		373.288		213.308
2658		398.904		227.945
2668		235.267		134.438
2678		310.141		177.223
2688		273.881		156.503
2698		266.941		152.538
2708		257.071		146.897
2718		365.249		208.714
2728		248.137		141.793
2864		530.399		303.085
2935		570.571		326.041
3008		582.369		332.782
3081		467.925		267.386
3158		448.688		256.393
3236		464.143		265.225
3316		539.325		308.186
3397		627.744		358.711
3482		577.999		330.285
3567		603.753		345.002
3656		702.004		401.145
3746		494.917		282.809
3839		805.793		460.453
3933		582.224		332.7
4031		682.843		390.196
4129		840.885		480.506
4232		1070.01		611.435
4336		1048.68		599.246
4444		737.426		421.386
4553		876.378		500.787
4666		1441.59		823.768
4780		948.7		542.114
4900		1175.46		671.692
5019		1148.19		656.11
5145		1392.81		795.893
5270		1709.61		976.918
5402		1433.18		818.961
5534		1502.22		858.409
5672		1544.14		882.366
5811		2221.88		1269.64
5956		1907.31		1089.89
6101		2377.33		1358.47
6254		2043.97		1167.98
6406		2279.85		1302.77
6567		2224.64		1271.22
6727		3042.66		1738.66
6895		1746.66		998.094
7063		2510.1		1434.34
7240		3390.52		1937.44
7416		2288.58		1307.76
7602		2878.04		1644.6
7787		3961.39		2263.65
7982		4018.78		2296.44
8176		3438.43		1964.82
8381		4241.75		2423.86
8585		3399.86		1942.78
8800		4953.47		2830.56
9014		2900.37		1657.35
9240		4798.03		2741.73
9465		4064.19		2322.4
9702		6161.81		3521.04
9938		4895.19		2797.25
10187		6412.41		3664.23
10435		8952.95		5115.97
10696		10931.5		6246.56
10957		5470.08		3125.76
11231		8088.79		4622.16
11508		7248.34		4141.91
11793		8015.51		4580.29
